# Supplementary material for: Molecular Adaptations to Repeated Radiation Exposure in Triple-Negative Breast Cancer: Dysregulation of Cell Adhesion, Mitochondrial Function, and Epithelial–Mesenchymal Transition
Source: Int J Mol Sci. 2025 Oct 1;26(19):9611. doi: 10.3390/ijms26199611 (PMC12525276; doi:10.3390/ijms26199611)
Supplement: Supplementary file 1 [file ijms-26-09611-s001.zip]

Archive with 1 entries (1 files):
- ijms-3883560-supplementary.pdf
